# Supplementary material for: Phylogeographic history of flat periwinkles, Littorina fabalis and L. obtusata
Source: BMC Evol Biol. 2020 Feb 10;20:23. doi: 10.1186/s12862-019-1561-6 (PMC7011314; doi:10.1186/s12862-019-1561-6)
Supplement: Supplementary file 3 — Additional file 3: Nine tables (one per sheet) containing information about polymorphic sites and distribution of alleles/haplotypes for the different fragments here analyzed; position of the indels and summary statistics for the nuclear fragments; and AMOVA results for the L. fabalis ecotypes. [file 12862_2019_1561_MOESM3_ESM.xlsx]

## Sheet: Sup_Table1
Table S1. Distribution of mitochondrial haplotypes (mtDNA dataset, combined COI and Cyt-b fragments) across the flat periwinkle populations analyzed in this study, indicated as absolute number of individuals. Population numbers and codes follow Fig.1 and Table 1. Habitat, on the top row, also follows Table 1: NA - not available, S - Sheltered, E - Exposed, ZS - Zostera-Sheltered, FI - Fucus-Inter…
			Habitat	NA	NA	NA	NA	S	E	S	E	S	E	S	S	S	NA	S	E	S	E	S	E	NA	NA	NA	ZS	FI	ME
HAP	GenBank a.n. (COI and Cyt-b)		Clade	(1) oUS1	(2) oUS2	(3) oIC	(4) oSC	(5) oNO1	(6) oNO2	(7) oSW1	(8) oSW2	(9) oWA1	(10) oWA2	(16) oSP3	(17) oPT1	(19) PT3	(3) fIC	(5) fNO1	(6) fNO2	(7) fSW1	(8) fSW2	(9) fWA1	(10) fWA2	(11) fIR	(12) fEN	(13) fFR	(14) fSP1	(15) fSP2	(18) fPT2	Total
HM1	MN045635	MN045750	4	1																										1
HM2	MN045636	MN045751	4	6	6	1		5	1	1										1	2									23
HM3	MN045637	MN045752	4	1																										1
HM4	MN045638	MN045753	4	1																										1
HM5	MN045639	MN045754	4	1																										1
HM6	MN045640	MN045755	4		1																									1
HM7	MN045641	MN045756	4		1																									1
HM8	MN045642	MN045757	4			1																								1
HM9	MN045643	MN045758	4			1																								1
HM10	MN045644	MN045759	4			2					1								1											4
HM11	MN045645	MN045760	4			2																								2
HM12	MN045646	MN045761	4			1													1											2
HM13	MN045647	MN045762	4			1																								1
HM14	MN045648	MN045763	4			1																								1
HM15	MN045649	MN045764	4				2																							2
HM16	MN045650	MN045765	4				3	1																						4
HM17	MN045651	MN045766	4				1	1		1			4							1					1					9
HM18	MN045652	MN045767	4				1																							1
HM19	MN045653	MN045768	4				1																							1
HM20	MN045654	MN045769	4				1																							1
HM21	MN045655	MN045770	4					1																						1
HM22	MN045656	MN045771	4					1																						1
HM23	MN045657	MN045772	4					1													1									2
HM24	MN045658	MN045773	4					1																						1
HM25	MN045659	MN045774	4					1																						1
HM26	MN045660	MN045775	4					1																						1
HM27	MN045661	MN045776	4					1										5												6
HM28	MN045662	MN045777	4					1																						1
HM29	MN045663	MN045778	4						1																					1
HM30	MN045664	MN045779	4						1																					1
HM31	MN045665	MN045780	4							3	6																			9
HM32	MN045666	MN045781	4							2	2																			4
HM33	MN045667	MN045782	4							1																				1
HM34	MN045668	MN045783	4							4	1																			5
HM35	MN045669	MN045784	4								1																			1
HM36	MN045670	MN045785	4								1																			1
HM37	MN045671	MN045786	4									4																		4
HM38	MN045672	MN045787	4									3																		3
HM39	MN045673	MN045788	4									1																		1
HM40	MN045674	MN045789	4									1																		1
HM41	MN045675	MN045790	4									1									1									2
HM42	MN045676	MN045791	4									1																		1
HM43	MN045677	MN045792	3									1																		1
HM44	MN045678	MN045793	4										1																	1
HM45	MN045679	MN045794	3										3														1			4
HM46	MN045680	MN045795	3										1																	1
HM47	MN045681	MN045796	5											21													4			25
HM48	MN045682	MN045797	5											1																1
HM49	MN045683	MN045798	5											1																1
HM50	MN045684	MN045799	5											1																1
HM51	MN045685	MN045800	5											1																1
HM52	MN045686	MN045801	5											3																3
HM53	MN045687	MN045802	5											2																2
HM54	MN045688	MN045803	5											2																2
HM55	MN045689	MN045804	5											1																1
HM56	MN045690	MN045805	5											1																1
HM57	MN045691	MN045806	5												10	11														21
HM58	MN045692	MN045807	5												9															9
HM59	MN045693	MN045808	5												3															3
HM60	MN045694	MN045809	5												5															5
HM61	MN045695	MN045810	5												1															1
HM62	MN045696	MN045811	5												1															1
HM63	MN045697	MN045812	5												1															1
HM64	MN045698	MN045813	5												2															2
HM65	MN045699	MN045814	3													2													9	11
HM66	MN045700	MN045815	5													3														3
HM67	MN045701	MN045816	3													4												10	13	27
HM68	MN045702	MN045817	3													1														1
HM69	MN045703	MN045818	2														2					2	3	1	4	3				15
HM70	MN045704	MN045819	2														1													1
HM71	MN045705	MN045820	1															4	2							3				9
HM72	MN045706	MN045821	1															1	1											2
HM73	MN045707	MN045822	1															1												1
HM74	MN045708	MN045823	4															1												1
HM75	MN045709	MN045824	4																2											2
HM76	MN045710	MN045825	2																1	1										2
HM77	MN045711	MN045826	4																	1										1
HM78	MN045712	MN045827	4																	3	2									5
HM79	MN045713	MN045828	4																	1	1									2
HM80	MN045714	MN045829	4																	1										1
HM81	MN045715	MN045830	1																	2										2
HM82	MN045716	MN045831	4																		1									1
HM83	MN045717	MN045832	4																		1									1
HM84	MN045718	MN045833	4																		1									1
HM85	MN045719	MN045834	4																		1									1
HM86	MN045720	MN045835	2																			2								2
HM87	MN045721	MN045836	2																			2								2
HM88	MN045722	MN045837	2																			2								2
HM89	MN045723	MN045838	2																			1	2							3
HM90	MN045724	MN045839	2																				2							2
HM91	MN045725	MN045840	2																				1							1
HM92	MN045726	MN045841	2																				1							1
HM93	MN045727	MN045842	2																					4						4
HM94	MN045728	MN045843	2																					2						2
HM95	MN045729	MN045844	2																						1					1
HM96	MN045730	MN045845	2																						1					1
HM97	MN045731	MN045846	1																							1				1
HM98	MN045732	MN045847	1																							1				1
HM99	MN045733	MN045848	3																								8			8
HM100	MN045734	MN045849	3																								2			2
HM101	MN045735	MN045850	5																								2			2
HM102	MN045736	MN045851	5																								1			1
HM103	MN045737	MN045852	3																								1			1
HM104	MN045738	MN045853	3																								1			1
HM105	MN045739	MN045854	3																								1			1
HM106	MN045740	MN045855	3																									6		6
HM107	MN045741	MN045856	3																									1		1
HM108	MN045742	MN045857	5																									1		1
HM109	MN045743	MN045858	3																									1		1
HM110	MN045744	MN045859	3																									1		1
HM111	MN045745	MN045860	5																									3		3
HM112	MN045746	MN045861	3																									1		1
HM113	MN045747	MN045862	3																									1		1
HM114	MN045748	MN045863	3																									4		4
Total				10	8	10	9	15	3	12	12	12	9	34	32	21	3	12	8	11	11	9	9	7	7	8	21	29	22	344

## Sheet: Sup_Table2
Table S2. Polymorphic sites that define the 114 mtDNA haplotypes identified for flat periwinkles in this study. Sites belonging to COI and Cyt-b gene fragments are shown under the red bar and green bar, respectively. Haplotype codes as in Table S1. The order and position of each site in the mtDNA alignment are indicated in the second and third row, respectively. In the next rows, the nucleotides …
	COI
	1	2	3	4	5	6	7	8	9	10	11	12	13	14	15	16	17	18	19	20	21	22	23	24	25	26	27	28	29	30	31	32	33	34	35	36	37	38	39	40	41	42	43	44	45	46	47	48	49
	15	33	39	57	60	66	67	69	72	87	102	123	138	147	150	163	165	168	174	177	192	198	228	237	243	247	252	263	267	297	312	316	318	321	345	354	363	375	384	393	399	429	468	499	507	514	537	558	573
HM1	T	G	G	A	C	G	C	G	C	A	T	A	T	G	T	C	A	A	A	A	C	C	A	G	G	T	T	T	A	T	T	A	T	G	T	G	C	T	T	T	T	C	A	A	C	T	C	A	T
HM2	.	.	.	.	.	.	.	.	.	.	.	G	.	.	.	.	.	.	.	.	.	.	.	.	.	.	.	.	.	.	.	.	.	.	.	.	.	.	.	.	.	.	.	.	.	.	.	.	.
HM3	.	.	.	.	.	.	.	.	.	.	.	G	.	.	.	.	.	.	.	.	.	.	.	.	.	.	.	.	.	.	.	.	.	.	.	.	.	.	.	.	.	.	.	.	.	.	.	.	.
HM4	.	.	.	.	.	.	.	.	.	.	.	G	.	.	.	.	.	.	.	.	.	.	.	.	.	.	.	.	.	.	.	.	.	.	.	.	.	.	.	.	.	.	.	.	.	.	.	.	.
HM5	.	.	.	.	.	.	.	.	.	.	.	G	.	.	.	.	.	.	.	.	.	.	.	.	.	.	.	.	.	C	.	.	.	.	.	.	.	.	.	.	.	.	.	.	.	.	.	.	.
HM6	.	.	.	.	.	.	.	.	.	.	.	G	.	.	.	.	.	.	.	.	.	.	.	.	.	.	.	.	.	.	.	.	.	.	.	.	.	.	.	.	.	.	.	.	.	.	.	.	.
HM7	.	.	.	.	.	.	.	.	.	.	.	G	.	.	.	.	.	.	.	.	.	.	.	.	.	.	.	.	.	.	.	.	.	.	.	.	.	.	.	.	.	.	.	.	.	.	.	.	.
HM8	.	.	.	.	.	.	.	.	.	.	A	G	.	.	.	.	.	.	.	.	.	.	.	.	.	.	.	.	.	.	.	.	.	.	.	.	.	.	.	.	.	.	.	.	.	.	T	.	.
HM9	.	.	.	.	.	.	.	.	.	.	A	G	.	.	.	.	.	.	.	.	.	.	.	.	.	.	.	.	.	.	.	.	.	.	.	.	.	.	.	.	.	T	.	.	.	.	T	.	.
HM10	.	.	.	.	.	.	.	.	.	.	A	G	.	.	.	.	.	.	.	.	.	.	.	.	.	.	.	.	.	.	.	.	.	.	.	.	.	.	.	.	.	.	.	G	T	.	T	.	.
HM11	.	.	.	.	.	.	.	.	.	.	A	.	.	.	.	.	.	.	.	.	T	.	.	.	.	.	.	.	.	.	.	.	.	.	.	.	.	.	.	.	.	.	.	.	.	.	T	.	.
HM12	.	.	.	.	.	.	.	.	.	.	A	G	.	.	.	.	.	.	.	.	.	.	.	.	.	.	C	.	.	.	.	.	.	.	.	.	.	.	.	.	.	.	.	.	.	.	T	G	.
HM13	.	.	.	.	.	.	.	.	.	.	A	.	.	.	.	.	.	.	.	.	T	.	.	.	.	.	.	.	.	.	.	.	.	.	.	.	.	.	.	.	.	.	.	.	.	.	T	.	.
HM14	.	.	.	.	.	.	.	.	.	.	.	G	.	.	.	.	.	.	.	.	.	.	.	.	.	.	.	.	.	.	.	.	.	.	.	.	.	.	.	.	.	.	.	.	.	.	.	.	.
HM15	.	.	.	.	.	.	.	.	.	.	A	G	.	.	.	.	.	.	.	.	.	.	.	.	.	.	.	.	.	.	.	.	C	.	.	.	.	.	.	.	.	.	.	.	.	.	T	.	.
HM16	.	.	.	.	.	.	.	.	.	.	A	G	.	.	.	.	.	.	.	.	.	.	.	.	.	.	.	.	.	.	.	.	.	.	.	.	.	.	.	.	.	.	.	.	.	.	T	.	.
HM17	.	.	.	C	.	.	.	.	.	.	A	G	.	.	.	.	.	.	.	.	.	.	.	.	.	.	C	.	.	.	.	.	.	.	.	.	.	.	.	.	.	.	.	.	.	.	T	G	C
HM18	.	.	.	.	.	.	.	.	.	.	A	G	.	.	.	.	.	.	.	.	.	.	.	.	.	.	.	.	.	.	.	.	C	.	.	.	.	.	.	.	.	.	.	.	.	.	T	.	.
HM19	.	.	.	.	.	.	.	.	.	.	A	G	.	.	.	.	.	.	.	.	.	.	.	.	.	.	.	.	.	.	.	.	C	.	.	.	.	.	C	.	.	.	.	.	.	.	T	.	.
HM20	.	.	.	.	.	.	.	.	.	.	A	G	.	.	.	.	.	.	.	.	.	.	.	.	.	.	.	.	.	.	.	.	.	.	.	.	.	.	.	.	.	.	.	.	.	.	T	.	.
HM21	.	.	.	.	.	.	.	.	.	.	A	G	.	.	.	.	.	.	.	.	.	.	.	.	.	.	.	.	.	.	.	.	.	.	.	.	.	.	.	.	.	.	.	.	.	.	T	.	.
HM22	.	.	.	.	.	.	.	.	.	.	.	G	.	.	.	.	.	.	.	.	.	.	.	.	.	.	.	.	.	.	.	.	.	.	.	.	.	.	.	.	.	.	.	.	.	.	.	.	.
HM23	.	.	.	.	.	.	.	.	.	.	A	G	.	.	.	.	.	.	.	.	.	.	.	.	.	.	.	.	.	.	.	.	.	.	.	.	.	.	.	.	.	.	.	G	T	.	T	.	.
HM24	.	.	.	C	.	.	.	.	.	.	A	G	.	.	.	.	.	.	.	.	.	.	.	.	.	.	C	.	.	.	.	.	.	.	.	.	.	.	.	.	.	.	.	.	.	.	T	G	C
HM25	.	.	.	.	.	.	.	.	.	.	A	G	.	.	.	.	.	.	.	.	.	.	.	.	.	C	.	.	.	.	.	.	.	.	.	.	.	.	.	.	.	.	.	.	.	.	T	.	.
HM26	.	.	.	.	.	.	.	.	.	.	A	G	.	.	.	.	.	.	.	.	.	.	.	.	.	.	.	.	.	.	.	.	C	.	.	.	.	.	.	.	.	.	.	.	.	.	T	.	.
HM27	.	.	.	.	.	.	.	.	.	.	A	G	.	.	.	.	.	.	.	.	.	.	.	.	.	.	.	.	.	.	.	.	.	.	.	.	.	.	.	.	.	.	.	.	T	.	T	.	.
HM28	.	.	.	.	.	.	.	.	.	.	A	G	.	.	.	.	.	.	.	.	.	.	.	.	.	.	.	.	.	.	.	.	C	.	.	.	.	.	.	.	.	.	.	.	.	.	T	.	.
HM29	.	.	.	.	.	.	.	.	.	.	A	G	.	.	.	.	.	.	.	.	.	.	.	.	.	.	.	.	.	.	.	.	.	.	.	.	.	.	.	.	.	.	.	.	T	.	T	.	.
HM30	.	.	.	.	.	.	.	.	.	.	A	G	.	.	.	.	.	.	.	.	.	.	.	.	.	.	.	.	.	.	C	.	.	.	.	.	.	.	.	.	.	.	.	.	.	.	T	.	.
HM31	.	.	.	.	.	.	.	.	.	.	.	G	.	.	.	.	.	.	.	.	.	.	.	.	.	.	.	.	.	.	.	.	.	.	.	.	.	.	.	.	.	.	.	.	.	.	.	.	.
HM32	.	.	.	C	.	.	.	.	.	.	A	G	.	.	.	.	.	.	.	.	.	.	.	.	.	.	C	.	.	.	.	.	.	.	.	.	.	.	.	.	.	.	.	.	.	.	T	G	C
HM33	.	.	.	.	.	.	.	.	.	.	A	G	.	.	.	.	.	.	.	.	.	.	.	.	.	.	.	.	.	.	.	.	.	.	.	.	.	.	.	.	.	.	.	.	.	.	T	.	.
HM34	.	.	.	.	.	.	.	.	.	.	A	G	.	.	.	.	.	.	.	.	.	T	.	.	.	.	.	.	.	.	.	.	.	.	.	.	.	.	.	.	.	.	.	.	.	.	T	.	.
HM35	.	.	.	.	.	.	.	.	.	.	.	G	.	.	.	.	G	.	.	.	.	.	.	.	.	.	.	.	.	.	.	.	.	.	.	.	.	.	.	.	.	.	.	.	.	.	.	.	.
HM36	.	.	.	.	.	.	.	.	.	.	.	G	.	.	.	.	.	.	.	.	.	.	.	.	.	.	.	.	.	.	.	.	.	.	.	.	.	.	.	.	.	.	.	.	.	.	.	.	.
HM37	.	A	.	.	.	.	.	.	.	.	A	G	.	.	.	.	.	.	.	.	.	.	.	.	.	.	.	.	.	.	.	.	.	.	.	.	.	.	.	.	.	.	.	.	.	.	T	.	.
HM38	.	.	.	.	.	.	.	.	.	.	A	G	.	.	.	.	.	.	.	.	.	.	.	.	.	.	.	.	.	.	.	.	.	.	.	.	.	.	.	.	.	.	.	.	.	.	T	.	.
HM39	.	.	.	.	.	.	.	.	.	.	A	G	.	.	.	.	.	.	.	.	.	T	.	.	.	.	C	.	.	.	.	.	.	.	.	A	.	.	.	.	.	.	G	.	.	.	T	G	.
HM40	.	.	.	.	.	.	.	.	.	.	A	G	.	.	.	.	.	.	.	.	.	.	.	.	.	.	.	.	.	.	.	.	.	.	.	.	.	.	.	.	G	.	.	.	.	.	T	.	.
HM41	.	.	.	.	.	.	.	.	.	.	A	G	C	.	.	.	.	.	.	.	.	.	.	.	.	.	C	.	.	.	.	.	.	.	.	.	.	.	.	.	.	.	G	.	.	.	T	G	.
HM42	.	.	.	C	.	.	.	.	.	.	A	G	.	.	.	.	.	.	.	.	.	.	.	.	.	.	C	.	.	.	.	.	.	.	.	.	.	.	.	.	.	.	.	.	.	.	T	G	C
HM43	.	.	.	.	.	.	.	.	T	.	A	G	.	.	.	.	.	G	.	.	.	.	.	.	.	.	.	.	.	.	C	.	.	.	C	A	.	.	.	.	.	.	.	.	.	.	T	G	.
HM44	.	.	.	.	.	.	.	.	.	.	.	G	.	.	.	.	.	.	.	.	.	.	.	.	.	.	.	.	.	.	.	.	.	.	.	.	.	.	.	.	.	.	.	.	.	.	.	.	.
HM45	.	.	.	.	.	.	.	.	.	.	A	G	.	.	.	.	.	G	.	.	.	.	.	.	.	.	.	.	.	.	C	.	.	.	C	A	.	.	.	.	.	.	.	.	.	.	T	G	.
HM46	.	.	.	.	.	.	.	.	T	.	A	G	.	.	.	.	.	G	.	.	.	.	.	.	.	.	.	.	.	.	C	.	.	.	C	A	.	.	.	.	.	.	.	.	.	.	T	G	.
HM47	.	.	.	.	.	.	T	.	.	.	A	G	.	.	.	T	.	.	.	.	.	.	.	A	.	.	.	.	.	.	C	.	.	.	.	.	.	.	.	.	.	.	.	.	.	.	T	G	.
HM48	.	.	.	.	.	.	T	.	.	.	A	G	.	.	.	T	.	.	.	.	.	.	.	A	.	.	.	.	.	.	C	.	.	.	.	.	.	.	.	.	.	.	.	.	.	.	T	G	.
HM49	.	.	.	.	.	.	T	.	.	.	A	G	.	.	.	T	.	.	.	.	.	.	.	A	.	.	.	.	.	.	C	.	.	.	.	.	.	.	.	.	.	.	.	.	.	.	T	G	.
HM50	.	.	.	.	.	.	T	.	.	.	A	G	.	.	.	T	.	.	.	.	.	.	.	A	.	.	.	A	.	.	C	.	.	.	.	.	.	.	.	.	.	.	.	.	.	.	T	G	.
HM51	.	.	.	.	.	.	T	.	.	.	A	G	.	.	.	T	.	.	.	.	.	.	.	A	.	.	.	.	.	.	C	.	.	.	.	.	.	.	.	.	.	.	.	.	.	.	T	G	.
HM52	.	.	.	.	.	.	T	.	.	.	A	G	.	.	.	T	.	.	.	.	.	.	.	A	.	.	.	.	.	.	C	.	.	.	.	.	.	.	.	.	.	.	.	.	.	.	T	G	.
HM53	.	.	.	.	.	.	T	.	.	.	A	G	.	.	.	T	.	.	.	.	.	.	.	A	.	.	.	.	.	.	C	.	.	.	.	.	.	.	.	.	.	.	.	.	.	.	T	G	.
HM54	.	.	.	.	.	.	T	.	.	.	A	G	.	A	.	T	.	.	.	.	.	.	.	A	.	.	.	.	.	.	C	.	.	.	.	.	.	.	.	.	.	.	.	.	.	.	T	G	.
HM55	.	.	.	.	.	.	T	.	.	.	A	G	.	.	.	T	.	.	.	.	.	.	.	A	.	.	.	.	.	.	C	.	.	.	.	.	.	.	.	.	.	.	.	.	.	.	T	G	.
HM56	.	.	.	.	.	.	T	.	.	.	A	G	.	.	.	T	.	.	.	.	.	.	.	A	.	.	.	.	.	.	C	.	.	.	.	.	.	.	.	.	.	.	.	.	.	.	T	G	.
HM57	.	A	.	.	.	.	T	.	.	.	A	G	.	.	.	T	.	.	C	.	.	.	.	A	.	.	.	.	.	.	C	.	.	.	.	.	.	.	.	.	.	.	.	.	.	.	T	G	.
HM58	.	A	.	.	.	.	T	.	.	.	A	G	.	.	.	T	.	.	C	.	.	T	.	A	.	.	.	.	.	.	C	.	.	.	.	.	.	.	.	.	.	.	.	.	.	.	T	G	.
HM59	.	A	.	.	.	.	T	.	.	.	A	G	.	.	.	T	.	.	C	.	.	.	.	A	.	.	.	.	.	.	C	.	.	A	.	.	.	.	.	.	.	.	.	.	.	.	T	G	.
HM60	.	.	.	.	.	.	T	.	.	.	A	G	.	.	.	T	.	.	.	.	.	.	.	A	.	.	.	.	.	.	C	.	.	.	.	.	.	.	.	.	.	.	.	.	.	.	T	G	.
HM61	.	A	.	.	.	.	T	.	.	.	A	G	.	.	.	T	.	.	C	.	.	.	.	A	.	.	.	.	.	.	C	.	.	.	.	.	.	.	.	.	.	.	.	.	.	.	T	G	.
HM62	.	A	.	.	.	.	T	.	.	.	A	G	.	.	.	T	.	.	C	.	.	.	.	A	.	.	.	.	.	.	C	.	.	.	.	.	.	.	.	.	.	.	.	.	.	.	T	G	.
HM63	.	A	.	.	.	.	T	.	.	.	A	G	.	.	.	T	.	.	C	.	.	T	.	A	.	.	.	.	.	.	C	.	.	.	.	.	.	.	.	.	.	.	.	.	.	.	T	G	.
HM64	.	.	.	.	.	.	T	.	.	.	A	G	.	.	.	.	.	.	.	.	.	.	G	A	.	.	.	.	.	.	.	.	.	.	.	.	.	.	.	.	.	.	.	.	.	.	T	G	.
HM65	.	.	.	.	.	.	.	.	.	.	A	G	.	.	.	.	.	G	.	.	.	.	.	.	.	.	.	.	.	.	C	.	.	.	C	A	.	.	.	.	.	.	.	.	.	.	T	G	.
HM66	.	.	.	.	.	.	T	.	.	.	A	G	.	.	.	T	.	.	.	G	.	.	.	A	.	.	.	.	.	.	C	.	.	.	.	.	.	.	.	.	.	.	.	.	.	.	T	G	.
HM67	.	.	.	.	.	.	.	.	.	.	A	G	.	.	.	.	.	G	.	.	.	.	.	.	.	.	.	.	.	.	C	.	.	.	C	A	.	.	.	.	.	.	.	.	.	.	T	G	.
HM68	.	.	.	.	.	.	.	.	.	.	A	G	.	.	.	.	.	G	.	.	.	.	.	.	.	.	.	A	.	.	C	.	.	.	C	A	.	.	.	.	.	.	.	.	.	.	T	G	.
HM69	.	.	.	.	.	.	.	.	.	.	A	G	.	.	.	.	.	G	.	.	.	.	.	.	A	.	.	.	.	.	C	.	.	.	C	.	.	.	.	.	.	.	.	.	.	.	T	G	.
HM70	.	.	.	.	T	.	.	.	.	.	A	G	.	.	.	T	.	G	.	.	.	.	.	.	A	.	.	.	.	.	C	.	.	.	C	.	.	.	.	.	.	.	.	.	.	.	T	G	.
HM71	.	.	.	.	.	A	.	.	.	.	A	G	.	.	.	.	.	G	.	.	.	T	.	.	.	.	.	.	.	.	C	.	.	.	C	.	T	.	.	.	.	.	.	.	.	.	T	G	.
HM72	.	.	.	.	.	A	.	.	.	.	A	G	.	.	.	.	.	G	.	.	.	T	.	.	.	.	.	.	.	.	C	.	.	.	C	.	T	.	.	.	.	.	.	.	.	.	T	G	.
HM73	.	.	.	.	.	A	.	.	.	.	G	G	.	.	.	.	.	G	.	.	.	T	.	.	.	.	.	.	.	.	C	.	.	.	C	.	T	.	.	.	.	.	.	.	.	.	T	G	.
HM74	.	.	.	.	.	.	.	.	.	.	A	G	.	.	.	.	.	.	.	.	.	.	.	.	.	.	.	.	.	.	.	.	.	.	.	.	.	.	.	.	.	.	.	.	.	.	T	.	.
HM75	.	.	.	.	.	.	.	.	.	.	.	G	.	.	.	.	.	.	.	.	.	.	.	.	.	.	.	.	.	.	.	.	.	.	.	.	.	.	.	.	.	.	.	.	.	.	.	.	.
HM76	.	A	.	.	.	.	.	.	.	.	A	G	.	.	.	.	.	G	.	.	.	.	.	.	A	.	.	.	.	.	C	.	.	.	C	.	.	.	.	.	.	.	.	.	.	.	T	G	.
HM77	.	.	.	C	.	.	.	.	.	.	A	G	.	.	.	.	.	.	.	.	.	.	.	.	.	.	C	.	.	.	.	.	.	.	.	.	.	.	.	.	.	.	.	.	.	.	T	G	C
HM78	.	.	.	.	.	.	.	.	.	.	.	G	.	.	.	.	.	.	.	.	.	.	.	.	.	.	.	.	.	.	.	.	.	.	.	.	.	.	.	.	.	.	.	.	.	.	.	.	.
HM79	.	.	.	.	.	.	.	.	.	.	.	G	.	.	.	.	.	.	.	.	.	.	.	.	.	.	.	.	.	.	.	.	.	.	.	.	.	.	.	.	.	.	.	.	.	.	.	.	.
HM80	.	.	A	C	.	.	.	.	.	.	A	G	.	.	.	.	.	.	.	.	.	.	.	.	.	.	C	.	.	.	.	.	.	.	.	.	.	.	.	.	.	.	.	.	.	.	T	G	C
HM81	.	.	.	.	.	A	.	.	.	.	A	G	.	.	.	.	.	G	.	.	.	T	.	.	.	.	.	.	.	.	C	.	.	.	C	.	T	.	.	.	.	.	.	.	.	.	T	G	.
HM82	.	.	.	C	.	.	.	.	.	.	A	G	.	.	.	.	.	.	.	.	.	.	.	.	.	.	C	.	.	.	.	.	.	.	.	.	.	.	.	.	.	.	.	.	.	.	T	G	C
HM83	.	.	.	C	.	.	.	.	.	.	A	G	.	.	.	.	.	.	.	.	.	.	.	.	.	.	C	.	.	.	.	.	.	.	.	.	.	.	.	.	.	.	.	.	.	.	T	G	C
HM84	.	.	.	.	.	.	.	.	.	.	A	G	.	.	.	.	.	.	.	.	.	.	.	.	.	C	.	.	.	.	.	.	.	.	.	.	.	.	.	.	.	.	.	.	.	.	T	.	.
HM85	.	.	.	C	.	.	.	.	.	.	A	G	.	.	.	.	.	.	.	.	.	.	.	.	.	.	C	.	.	.	.	.	.	.	.	.	.	.	.	.	.	.	.	.	.	.	T	G	C
HM86	.	.	.	.	.	.	.	.	.	T	A	G	.	.	.	.	.	G	.	.	.	.	.	.	A	.	.	.	.	.	C	.	.	.	C	.	.	.	.	.	.	.	.	.	.	.	T	G	.
HM87	.	.	.	.	.	.	.	.	.	.	A	G	.	.	.	.	.	G	.	.	.	.	.	.	A	.	.	.	.	.	C	.	.	.	C	.	.	.	.	.	.	.	.	.	.	.	T	G	.
HM88	.	.	.	.	.	.	.	.	.	.	A	G	.	.	.	.	.	G	.	.	.	.	.	.	A	.	.	.	.	.	C	G	.	.	C	.	.	.	.	.	.	.	.	.	.	.	T	G	.
HM89	.	A	.	.	.	.	.	.	.	.	A	G	.	.	.	.	.	G	.	.	.	.	.	.	A	.	.	.	.	.	C	.	.	.	C	.	.	.	.	.	.	.	.	.	.	.	T	G	.
HM90	.	A	.	.	.	.	.	.	.	.	A	G	.	.	.	.	.	G	.	.	.	.	.	.	A	.	.	.	.	.	C	.	.	.	C	.	.	.	.	.	.	.	.	.	.	.	T	G	.
HM91	.	.	.	.	.	.	.	.	.	.	A	G	.	.	.	.	.	G	.	.	.	.	.	.	A	.	.	.	.	.	C	.	.	.	C	.	.	.	.	.	.	.	.	.	.	.	T	G	.
HM92	.	A	.	.	.	.	.	.	.	.	A	G	.	.	.	.	.	G	.	.	.	.	.	.	A	.	.	.	G	.	C	.	.	.	C	.	.	.	.	.	.	.	.	.	.	.	T	G	.
HM93	.	A	.	.	.	.	.	.	.	.	A	G	.	.	C	.	.	G	.	.	.	.	.	.	A	.	.	.	.	.	C	.	.	.	C	.	.	.	.	.	.	.	.	.	.	.	T	G	.
HM94	.	A	.	.	.	.	.	.	.	.	A	G	.	.	.	.	.	G	.	.	.	.	.	.	A	.	.	.	.	.	C	.	.	.	C	.	.	.	.	.	.	.	.	.	.	.	T	G	.
HM95	.	.	.	.	.	.	.	.	.	.	A	G	.	.	.	.	.	.	.	.	.	T	.	.	A	.	.	.	.	.	C	.	.	.	C	.	.	.	.	.	.	.	.	.	.	.	T	G	.
HM96	.	.	.	.	.	.	.	.	.	.	A	G	.	.	.	.	.	G	.	.	.	.	.	.	A	.	.	.	.	.	C	.	.	.	C	.	.	.	.	.	.	.	.	.	.	.	T	G	.
HM97	.	.	.	.	.	A	.	.	.	.	A	G	.	.	.	T	.	G	.	.	.	T	.	.	.	.	.	.	.	.	C	.	.	.	C	.	T	.	.	.	.	.	.	G	.	.	T	G	.
HM98	.	.	.	.	.	A	.	.	.	.	A	G	.	.	.	.	.	G	.	.	.	T	.	.	.	.	.	.	.	.	C	.	.	.	C	.	T	.	.	.	.	.	.	.	.	.	T	G	.
HM99	.	.	.	.	.	.	.	.	.	.	A	G	.	.	.	.	.	G	.	.	.	.	.	.	.	.	.	.	.	.	C	.	.	.	C	A	.	.	.	.	.	.	.	.	.	.	T	G	.
HM100	.	.	.	.	.	.	.	A	.	.	A	G	.	.	.	.	.	G	.	.	.	.	.	.	.	.	.	.	.	.	C	.	.	.	C	A	.	.	.	.	.	.	.	.	.	.	T	G	.
HM101	.	.	.	.	.	.	T	.	.	.	A	G	.	.	.	T	.	.	.	.	.	.	.	A	.	.	.	.	.	.	C	.	.	.	.	.	.	.	.	.	.	.	.	.	.	.	T	G	.
HM102	.	.	.	.	.	.	T	.	.	.	A	G	.	.	.	T	.	.	.	.	.	.	.	A	.	.	.	.	.	.	C	.	.	.	.	.	T	.	.	C	.	.	.	.	.	.	T	G	.
HM103	.	.	.	.	.	.	.	.	.	.	A	G	.	.	.	.	.	G	.	.	.	.	.	.	.	.	.	.	.	.	C	.	.	.	C	A	.	.	.	.	.	.	.	.	.	.	T	G	.
HM104	C	.	.	.	.	.	.	.	.	.	A	G	.	.	.	.	.	G	.	.	.	.	.	.	.	.	.	.	.	.	C	.	.	.	C	A	.	.	.	.	.	.	.	.	.	.	T	G	.
HM105	.	.	.	.	.	.	.	.	.	.	A	G	.	.	.	.	.	G	C	.	.	.	.	.	.	.	.	.	.	.	C	.	.	.	C	A	.	.	.	.	.	.	.	.	.	.	T	G	.
HM106	.	.	.	.	.	.	.	.	.	.	A	G	.	.	.	.	.	G	.	.	.	.	.	.	.	.	.	.	.	.	C	.	.	.	C	A	.	.	.	.	.	.	.	.	.	.	T	G	.
HM107	.	.	.	.	.	.	.	.	.	.	A	G	.	.	.	T	.	G	.	.	.	.	.	.	.	.	.	.	.	.	C	.	.	.	C	A	.	.	.	.	.	.	.	.	.	.	T	G	.
HM108	.	.	.	.	.	.	T	.	.	.	A	G	.	.	.	T	.	.	.	.	.	.	.	A	A	.	.	.	.	.	C	.	.	.	.	.	.	.	.	.	.	.	.	.	.	.	T	G	.
HM109	.	.	.	.	.	.	.	.	.	.	A	G	.	.	.	.	.	G	.	.	.	.	.	.	.	.	.	.	.	.	C	.	.	.	C	A	.	.	.	.	.	.	.	G	.	C	T	G	.
HM110	.	.	.	.	.	.	.	.	.	.	A	G	.	.	.	.	.	G	.	.	.	.	.	.	.	.	.	.	.	.	C	.	.	.	C	A	.	.	.	.	.	.	.	.	.	.	T	G	.
HM111	.	.	.	.	.	.	T	.	.	.	A	G	.	.	.	T	.	.	.	.	.	.	.	A	A	.	.	.	.	.	C	.	.	.	.	.	.	.	.	.	.	.	.	.	.	.	T	G	.
HM112	.	.	.	.	.	.	.	.	.	.	A	G	.	.	.	.	.	G	.	.	.	.	.	.	.	.	.	.	.	.	C	.	.	.	C	A	.	.	.	.	.	.	.	G	.	C	T	G	.
HM113	.	.	.	.	.	.	.	.	.	.	A	G	.	.	.	.	.	G	.	.	.	.	.	.	.	.	.	.	.	.	C	.	.	.	C	A	.	C	.	.	.	.	.	.	.	.	T	G	.
HM114	.	.	.	.	.	.	.	.	.	.	A	G	.	.	.	.	.	G	.	.	.	.	.	.	.	.	.	.	.	.	C	.	.	.	C	A	.	.	.	.	.	.	.	.	.	.	T	G	.
[truncated: 87 more columns]

## Sheet: Sup_Table3
Table S3. Indels identified in the nuclear fragments, indicating gene location (Thio: thioredoxin peroxidase 2; Cal: calreticulin), position in the original alignment, as well as original and recoded sequences.

## Sheet: Sup_Table4
Table S4. Distribution of nuclear alleles (Thio dataset, thioredioxin peroxidase 2 fragment) across the flat periwinkle populations analyzed in this study, indicated as absolute number of individuals. Population numbers and codes follow Fig.1 and Table 1. Habitat, on the top row, also follows Table 1: NA - not available, S - Sheltered, E - Exposed, ZS - Zostera-Sheltered, FI - Fucus-Intermediate,…
		Habitat	NA	NA	NA	NA	S	E	S	E	S	E	S	S	S	NA	S	E	S	E	S	E	NA	NA	NA	ZS	FI	ME
HAP	GenBank a.n.	Clade	(1) oUS1	(2) oUS2	(3) oIC	(4) oSC	(5) oNO1	(6) oNO2	(7) oSW1	(8) oSW2	(9) oWA1	(10) oWA2	(16) oSP3	(17) oPT1	(19) PT3	(3) fIC	(5) fNO1	(6) fNO2	(7) fSW1	(8) fSW2	(9) fWA1	(10) fWA2	(11) fIR	(12) fEN	(13) fFR	(14) fSP1	(15) fSP2	(18) fPT2	Total
HT1	MN061433	2	11	4																									15
HT2	MN061434	2	9	7	12		11	3	4	9	1	2																	58
HT3	MN061435	2	2	8	2	9	1				2	1																	25
HT4	MN061436	2		1																									1
HT5	MN061437	2		2					1	1	1																		5
HT6	MN061438	2			8	15	10	3	14	11	12	17	3																93
HT7	MN061439	2							3	3	2	2																	10
HT8	MN061440	3											19	20	33														72
HT9	MN061441	1													15	6			1		4			4	4	16	4	17	71
HT10	MN061442	1														2				1	2	3							8
HT11	MN061443	1														2		2	7	8									19
HT12	MN061444	1															2		2						4	1	3		12
HT13	MN061445	1															8	7	3	5	1	4			1				29
HT14	MN061446	1																5	3	1	2	1	4		3				19
HT15	MN061447	1																		1	1	2							4
HT16	MN061448	1																			1								1
HT17	MN061449	1																			1								1
HT18	MN061450	1																								1	1		2
HT19	MN061451	1																									2	3	5
Total			22	22	22	24	22	6	22	24	18	22	22	20	48	10	10	14	16	16	12	10	4	4	12	18	10	20	450

## Sheet: Sup_Table5
Table S5. Polymorphic sites that define the 19 Thio alleles identified for flat periwinkles in this study. Allele codes as in Table S4. Positions corresponding to indels (recoded as shown in Table S3) are highlighted in yellow. The order and position of each site in the Thio alignment are indicated in the second and third row, respectively. In the next rows, nucleotides for each allele per variab…
	1	2	3	4	5	6	7	8	9	10	11	12	13	14	15	16	17	18	19	20	21	22	23	24
	37	44	60	67	91	95	124	148	155	156	157	159	165	167	175	186	208	240	261	295	301	339	471	480
HT1	G	G	A	A	A	C	T	-	A	T	G	-	G	T	A	T	G	A	T	T	C	T	G	C
HT2	.	T	.	C	.	.	.	-	.	.	.	-	.	.	.	.	.	.	.	.	.	.	.	.
HT3	.	T	.	.	.	.	.	-	.	.	.	-	.	.	.	.	.	.	.	.	.	.	.	.
HT4	.	.	.	.	.	.	.	-	.	.	.	-	.	.	.	-	.	.	.	.	.	.	.	.
HT5	.	.	.	.	.	.	.	A	.	.	.	-	.	C	.	.	.	.	.	.	.	.	.	.
HT6	.	.	.	.	.	.	.	A	.	.	.	-	.	.	.	.	.	.	.	.	.	.	.	.
HT7	.	.	.	.	.	.	.	-	.	.	.	-	.	.	G	.	.	.	.	.	.	.	.	.
HT8	.	T	T	.	.	.	C	-	.	.	T	-	.	.	.	.	.	.	.	.	.	.	A	T
HT9	.	T	T	.	.	T	C	-	C	A	.	-	.	.	.	.	.	-	.	.	-	-	.	.
HT10	.	T	T	.	.	T	C	-	C	A	.	-	T	.	.	.	.	-	.	.	.	.	.	.
HT11	A	T	T	.	G	T	C	-	C	A	.	-	.	.	.	.	.	-	.	.	.	C	.	.
HT12	.	T	T	.	.	T	C	-	C	A	.	-	T	.	.	.	.	-	.	.	-	-	.	.
HT13	.	T	T	.	.	T	C	-	C	A	.	-	.	.	.	.	.	-	.	.	.	.	.	.
HT14	.	T	T	.	.	T	C	-	C	A	.	-	.	.	.	.	.	-	.	-	.	.	.	.
HT15	.	T	T	.	.	T	C	-	C	A	.	-	T	.	.	.	.	-	.	-	.	.	.	.
HT16	.	T	T	.	.	T	C	-	C	A	.	-	T	.	.	.	A	-	.	.	.	.	.	.
HT17	.	T	T	.	.	T	C	-	C	A	.	T	T	.	.	.	.	-	.	.	.	.	.	.
HT18	.	T	T	.	G	T	C	-	C	A	.	-	.	.	.	.	.	-	.	.	.	.	.	.
HT19	.	T	T	.	.	T	C	-	C	A	.	-	.	.	.	.	.	-	C	.	-	-	.	.

## Sheet: Sup_Table6
Table S6. Distribution of nuclear alleles (Cal dataset, calreticulin fragment) across the flat periwinkle populations analyzed in this study, indicated as absolute number of individuals. Population numbers and codes follow Fig.1 and Table 1. Habitat, on the top row, also follows Table 1: NA - not available, S - Sheltered, E - Exposed, ZS - Zostera-Sheltered, FI - Fucus-Intermediate, ME - Mastocar…
			Habitat	NA	NA	NA	NA	S	E	S	E	S	E	S	S	S	NA	S	E	S	E	S	E	NA	NA	NA	ZS	FI	ME
HAP	GenBank a.n.	GenBank a.n.	Clade	(1) oUS1	(2) oUS2	(3) oIC	(4) oSC	(5) oNO1	(6) oNO2	(7) oSW1	(8) oSW2	(9) oWA1	(10) oWA2	(16) oSP3	(17) oPT1	(19) PT3	(3) fIC	(5) fNO1	(6) fNO2	(7) fSW1	(8) fSW2	(9) fWA1	(10) fWA2	(11) fIR	(12) fEN	(13) fFR	(14) fSP1	(15) fSP2	(18) fPT2	Total
HC1	MN061409	MN061409	3	6	4			9	3	4	3	10	6	2		1														48
HC2	MN061410	MN061410	3	4	1	10	2	2	2	3	5	3	1																	33
HC3	MN061411	MN061411	3	3	7			4	1	1		5	4	4																29
HC4	MN061412	MN061412	3	3		4				9	7	1		6	1	5														36
HC5	MN061413	MN061413	3					1		3																				4
HC6	MN061414	MN061414	3								1																			1
HC7	MN061415	MN061415	3									1																		1
HC8	MN061416	MN061416	3									1	1																	2
HC9	MN061417	MN061417	3									1																		1
HC10	MN061418	MN061418	3										2																	2
HC11	MN061419	MN061419	3											10	7	6														23
HC12	MN061420	MN061420	1													1														1
HC13	MN061421	MN061421	1													1		1	10		2		2	1	1		1		6	25
HC14	MN061422	MN061422	1															1		11	9									21
HC15	MN061423	MN061423	2															1					6	4						11
HC16	MN061424	MN061424	1															1						1						2
HC17	MN061425	MN061425	1																	1					1					2
HC18	MN061426	MN061426	1																	4	6									10
HC19	MN061427	MN061427	1																		1									1
HC20	MN061428	MN061428	1																						2					2
HC21	MN061429	MN061429	2																								7			7
HC22	MN061430	MN061430	2																									2		2
HC23	MN061431	MN061431	1																									2		2
Total				16	12	14	2	16	6	20	16	22	14	22	8	14	0	4	10	16	18	0	8	6	4	0	8	4	6	266

## Sheet: Sup_Table7
Table S7. Polymorphic sites that define the 23 Cal alleles identified for flat periwinkles in this study. Allele codes as in Table S6. Positions corresponding to indels (recoded as shown in Table S3) are highlighted in yellow. The order and position of each site in the Cal alignment are indicated in the second and third row, respectively. In the next rows, nucleotides for each allele per variable…
	1	2	3	4	5	6	7	8	9	10	11	12	13	14	15	16	17	18	19	20	21	22	23	24
	18	30	57	60	70	102	105	187	195	196	234	246	256	268	271	274	335	363	384	430	433	502	503	512
HC1	C	T	-	A	-	T	A	C	T	G	G	G	C	T	G	C	C	C	G	T	G	T	G	A
HC2	.	C	A	.	-	.	.	.	.	.	.	.	.	.	.	G	.	.	.	.	.	.	.	.
HC3	.	C	A	.	-	G	.	.	.	.	.	.	.	.	.	.	.	.	.	.	.	.	.	.
HC4	T	C	A	.	-	.	.	.	.	.	.	.	.	.	.	G	.	.	.	.	.	.	.	.
HC5	T	C	A	.	-	G	.	.	.	.	.	.	.	.	.	.	.	.	.	.	.	.	.	.
HC6	.	.	-	.	-	.	.	.	.	.	.	.	.	.	.	G	.	.	.	.	.	.	.	.
HC7	T	C	A	.	-	.	.	.	.	.	.	.	.	.	.	G	.	.	.	.	A	.	.	.
HC8	.	C	A	.	-	.	.	.	.	.	.	.	.	.	.	.	.	.	.	.	.	.	.	.
HC9	.	.	A	.	-	.	.	.	.	.	.	.	.	.	.	G	.	.	.	.	.	.	.	.
HC10	.	.	-	.	-	.	.	.	.	-	.	.	.	.	.	.	.	.	.	.	.	.	.	.
HC11	.	.	-	.	-	.	.	.	.	.	.	T	.	.	.	.	.	.	.	.	.	.	.	.
HC12	T	.	A	.	A	.	.	T	.	.	.	.	.	A	.	.	.	.	A	A	.	.	.	T
HC13	.	.	A	.	A	.	.	T	.	.	.	.	.	A	.	.	.	.	A	A	.	.	.	T
HC14	.	.	A	.	A	.	.	T	.	.	T	.	.	A	.	.	.	.	A	A	.	.	.	T
HC15	.	.	A	.	-	.	.	.	.	.	.	.	A	.	.	.	.	.	.	A	.	.	.	T
HC16	.	.	A	.	A	.	.	T	.	.	.	.	.	.	.	.	.	.	A	A	.	.	.	T
HC17	.	.	A	.	A	.	.	T	-	.	.	.	.	A	.	.	.	.	A	A	.	.	.	T
HC18	.	.	A	.	A	.	.	T	.	.	.	.	.	.	A	.	.	.	A	A	.	.	.	T
HC19	.	.	A	.	A	.	.	T	.	.	.	.	.	A	A	.	.	.	A	A	.	.	.	T
HC20	.	.	A	.	A	.	T	T	.	.	.	.	.	.	.	.	.	.	A	A	.	.	.	T
HC21	.	.	A	G	-	.	.	.	.	.	.	.	.	.	.	.	G	T	.	A	.	.	.	T
HC22	.	.	A	.	A	.	.	T	.	.	.	.	.	A	.	.	.	.	A	A	.	G	A	T
HC23	.	.	A	G	-	.	.	T	.	.	.	.	.	.	.	.	G	T	.	A	.	G	A	T

## Sheet: Sup_Table8
Table S8. Summary statistics and demographic tests for each population from both species based on nuclear markers (Thio - thioredoxin peroxidase 2 and Cal - calreticulin). N, sample size; S, number of segregating sites; h, number of haplotypes; hd, haplotype diversity; π, nucleotide diversity; Fs, Fu's Fs; D, Tajima's D (no significant values after Bonferroni correction)
	Thio								Cal
Code	N	s	h	hd	π	Fs	D		N	s	h	hd	π	Fs	D
L. obtusata	123	11	8	0.7633	0.005737	3.55632	1.26093		84	8	11	0.8129	0.00432	-0.06376	1.5115
USA	22	5	5	0.7135	0.002431	0.24808	1.13444		14	5	4	0.7275	0.003811	2.42227	1.39026
(1) oUS1	11	2	3	0.6017	0.002107	1.39067	1.98902		8	5	4	0.775	0.004043	1.65345	1.21858
(2) oUS2	11	5	5	0.7576	0.002748	-0.22753	0.81493		6	4	3	0.5909	0.003098	1.8321	0.62211
Northern-central Europe	80	5	5	0.6054	0.003053	2.35652	0.77376		55	7	10	0.7838	0.003956	-0.41104	1.52024
(3) oIC	11	3	3	0.5887	0.003039	2.39425	1.88176		7	1	2	0.4396	0.000817	0.94377	0.84228
(4) oSC	12	2	2	0.4891	0.001996	3.07229	1.39118		1	0	1	0	0	0	0
(5) oNO1	11	3	3	0.5671	0.003189	2.54317	2.04265		8	5	4	0.6417	0.00347	1.233	0.35349
(6) oNO2	3	3	2	0.6	0.003673	2.7591	1.75324		3	4	3	0.7333	0.003841	1.08089	0.60031
(7) oSW1	11	5	4	0.5671	0.002889	0.95203	-0.3487		10	5	5	0.7474	0.003757	0.71788	1.42947
(8) oSW2	12	5	4	0.6594	0.003697	1.77094	0.55839		8	4	4	0.7167	0.003067	0.91416	1.10913
(9) oWA1	9	5	5	0.5556	0.002348	-0.9015	-1.12822		11	6	7	0.7489	0.003886	-0.87387	0.43301
(10) oWA2	11	4	4	0.4026	0.001961	-0.00025	-0.72254		7	5	5	0.7582	0.003534	-0.05068	0.54042
Iberian Peninsula	21	7	2	0.1359	0.001941	3.54622	-1.09646		15	6	4	0.623	0.004551	3.23334	1.52549
(16) oSP3	11	7	2	0.2468	0.003525	4.90299	-0.31143		11	6	4	0.71	0.005021	2.99277	1.75571
(17) oPT1	10	0	1	0	0	0	0		4	5	2	0.25	0.002323	2.40712	-1.5347
L. fabalis	78	9	11	0.8016	0.004445	-0.472	0.03607		42	14	11	0.8244	0.006051	0.36775	0.50886
Northern-central Europe	54	8	9	0.8302	0.004599	0.42387	0.96137		33	9	8	0.7907	0.004542	0.73287	1.08539
(3) fIC	5	5	3	0.6222	0.004554	2.25165	0.32264		0	-	-	-	-	-	-
(5) fNO1	5	3	2	0.3556	0.002186	2.33782	0.01499		2	6	4	1	0.005875	-1.15708	-0.21249
(6) fNO2	7	4	3	0.6484	0.002635	1.41597	-0.49373		5	0	1	0	0	0	0
(7) fSW1	8	6	5	0.7667	0.005345	1.02469	2.33829		8	4	3	0.4917	0.002566	1.76688	1.13586
(8) fSW2	8	5	5	0.6833	0.004235	0.39823	1.6295		9	3	4	0.6601	0.002789	0.84535	2.0061
(9) fWA1	6	6	7	0.8788	0.004586	-2.20328	0.15307		0	-	-	-	-	-	-
(10) fWA2	5	2	4	0.7778	0.002095	-0.83052	1.46364		4	5	2	0.4286	0.003976	3.74717	0.48523
(11) fIR	2	0	1	0	0	0	0		3	5	3	0.6	0.004576	1.41962	0.56168
(12) fEN	2	0	1	0	0	0	0		2	3	3	0.8333	0.003401	1.89306	0.00617
(13) fFR	6	4	4	0.7727	0.003819	0.75597	1.06589		0	-	-	-	-	-	-
Iberian Peninsula	24	5	4	0.3945	0.001212	-0.46945	-0.7646		9	9	4	0.7124	0.008185	4.56318	2.32578
(14) fSP1	9	4	3	0.2157	0.000911	-0.50714	-1.50776		4	7	2	0.25	0.003247	3.20195	-1.63982
(15) fSP2	5	5	4	0.7778	0.002914	-0.14158	-0.12972		2	6	2	0.6667	0.007421	3.52636	2.12492
(18) fPT2	10	1	2	0.2684	0.000552	0.38061	-0.0861		3	0	1	0	0	0	0
(19) PT3	24	9	2	0.4388	0.008077	12.3055	2.43239		7	11	5	0.7253	0.007727	2.09994	0.72217

## Sheet: Sup_Table9
Table S9. Analysis of molecular variance (AMOVA, 3-level) after grouping L. fabalis populations by wave-exposure (upper part) and by country (lower part) using localities where both sheltered and exposed sites were sampled and LM and SS ecotypes were found (Sweden, Norway, Wales), based on mtDNA after removing putatively introgressed individuals.
Structure	Source of variation	d.f.	Variance components	% Variation	φ-statistics	p- value
Group 1	Among groups	1	-0.84532	-31	-0.30999	0.78983
Sheltered by pop	Among populations within groups	3	2.18017	79.95	0.6103	0
Group 2	Within populations	26	1.39209	51.05	0.4895	0
Exposed by pop
Group 1	Among groups	2	2.08428	57.43	0.57429	0.05767
Norway by pop	Among populations within groups	2	0.15292	4.21	0.09897	0.05181
Group 2	Within populations	26	1.39209	38.36	0.61643	0
Sweden by pop
Group 3
Wales by pop
d.f., degrees of freedom;
φ-statistics presented in the following order: ΦCT (up), ΦSC (middle) and ΦST (low).
